# Supplementary material for: In vivo spatiotemporal mapping of proliferation activity in gliomas via water-exchange dynamic contrast-enhanced MRI
Source: Theranostics. 2025 Mar 24;15(10):4693–707. doi: 10.7150/thno.108479 (PMC11984403; doi:10.7150/thno.108479)
Supplement: Supplementary file 1 — Supplementary figures and tables. [file thnov15p4693s1.zip]

Archive with 2 entries (2 files):
- 108479w3_Supplementary materials.pdf
- 108479w3_TableS1.xlsx
