# Supplementary material for: In vivo spatiotemporal mapping of proliferation activity in gliomas via water-exchange dynamic contrast-enhanced MRI
Source: Theranostics. 2025 Mar 24;15(10):4693–707. doi: 10.7150/thno.108479 (PMC11984403; doi:10.7150/thno.108479)
Supplement: Supplementary file 1 — Supplementary figures and tables. [file thnov15p4693s1.zip › 108479w3_TableS1.xlsx]

## Sheet: Sheet1
Patient ID	Sex	Age (years)	Diagnosis	IHC
patient1	male	57	WHO IV, Recurrent GBM	GFAP+, Olig−2+, S−100+, EMA−, CK−, IDH1−, ATRX+, Ki67+(30%−40%), Vimentin+, p53+(20%), CD34+, NeuN−, CD68−
patient2	female	60	WHO II, Diffuse astrocytic glioma	GFAP+, IDH1−, ATRX+, p53−, Olig−2−, Ki67+(5%)
patient3	male	18	WHO IV, Secondary GBM	IDH1−, ATRX(sporadic+), H3k27M−, S−100+, Olig−2−, GFAP−, NeuN+, Ki67+(30%)
patient4	male	64	WHO I, Pilocytic astrocytoma	Ki67+(3%), Olig−2+, GFAP+, IDH1−, Atrx+, p53−, h3k27m−, CD34+, CD3+, CD20+, CD68+, Neun−
patient5	male	12	WHO III, Recurrent anaplastic ependymoma	GFAP−, Ki67+(20%), S−100−, EMA+
patient6	male	50	WHO IV, GBM	SMA+, Calponin+, CD34−, EMA−, SSTR2−, S−100+, SOX−10−, Olig−2+, GFAP+, Ki67+(10%−30%), Reticulocyte Stain+
patient7	female	55	WHO (III–IV), Recurrent anaplastic ganglioglioma	IDH1+, p53+, GFAP+, Ki67+(40%), Vimentin+, S−100+, CGA+, Neun+, GFAP+
patient8	female	48	WHO IV, Recurrent GBM	GFAP−, ATRX+, IDH1−, Olig−2+, Ki67+(50%), CD34+
patient9	female	32	WHO IV, Secondary GBM	IDH1+, ATRX−, Olig−2+, GFAP+, p53+, Ki67+(40%)
patient10	male	64	WHO III, Anaplastic astrocytoma	GFAP+, Olig−2+, S−100+, IDH1+, p53+, Ki67+(10%), ATRX+
patient11	female	76	WHO II, Anaplastic astrocytoma	CK−, LCA−, GFAP+, S−100+, Ki67+(6%), NeuN−, Olig−2+
patient12	female	52	WHO IV, Secondary GBM	GFAP+, Olig−2+, S−100+, IDH1+, p53+, Atrx+, Ki67+(35%)
patient13	female	67	WHO II, Diffuse astrocytic glioma	CD68+, GFAP+, Olig−2+, NeuN+, ATRX+, p53−, LCA−, CD20−, CD10−, mum−1−, IDH1−, NF+, Ki67+(10%)
patient14	male	19	WHO IV, Recurrent GBM	GFAP+, Olig−2+, S−100+, IDH1−, ATXR−, p53+, Ki67+(60%)
patient15	male	63	WHO IV, GBM	IDH−, KI67+(20%)
patient16	female	45	WHO II, Astrocytic glioma	IDH−, KI67+(10%)
patient17	female	49	WHO IV, Secondary GBM	GFAP+, Olig−2+, IDH1−, ATRX+, p53+(5%), Vimentin+, Ki67+(30%), CD34+, NeuN−, CD68+
patient18	female	33	WHO III, Recurrent GBM	GFAP+, OLIG−1+, ATRX−, IDH1+, p53+
patient19	male	47	WHO IV, GBM	GFAP+, Olig−2+, Ki67+(30%), IDH1−, ATRX+, p53+, CD34+
patient20	female	66	WHO (III–IV), glioma	FAP+(part), Olig−2+(part), p53−, IDH1−, ATRX+, H3K27M−, Ki67+(15%), S−100+, EMA−, Syn+, LCA−, CD3−, CD20−, CK(AE1/AE3)−, NF−
patient21	male	63	WHO IV, GBM	GFAP+, Olig−2−, S−100−, IDH1−, ATRX+, LCA−, p53+, Ki67+(60%), Vimentin+, CK(AE1/AE3)
patient22	female	67	WHO III, glioma	GFAP+, Olig−2+, CD3−, CD20−auto−, PAX5−, BCL6−, MUM−1−, CD10−, Ki67+(20%), p53+(mutant), Syn+, IDH1−, ATRX+, H3K27M−, NeuN−, CD34−, S100−auto+, EMA−, INI−1−, Fli−1−
patient23	female	54	WHO IV GBM	GFAP+, Olig−2+, Vimentin+, IDH1−, ATRX+, p53−, EMA−, PR−, D2−40+, Ki67(70%), SSTR2−
patient24	male	52	WHO III, Anaplastic astrocytic carcinoma	GFAP+, S100−auto+, Olig−2+, ATRX−, IDH1+, p53+(mutant), Ki67+(20%)
patient25	male	62	WHO IV, GBM	GFAP(+weak), S100−auto−, Olig−2+, CD3−, CD20−auto−, CD21−, Ki67+(40%), LCA−, ATRX+, IDH1−, p53−, Syn+, NeuN−, CD34−
patient26	female	74	WHO (III–IV), glioma	GFAP+, Olig−2+, S100−auto+, p53+(mutant), Ki67+(60%), LCA−, IDH1−, ATRX+, NeuN−, CD34−
patient27	female	57	WHO (III–IV), glioma	GFAP(+weak), Olig−2+, EMA−, IDH1−, ATRX+, p53+(part), Ki67+(20%), CK(AE1/AE3)−, Syn−, Vimentin+, INI−1+, NeuN−f P16−, SSTR2−, STAT6−, CD34−, CD68−, CR−, PHH3+(part), LCA−
patient28	male	48	WHO (I–II), glioma	GFAP+, Olig−2+, IDH−, p53−, Ki67+(1%), CD34+, CD20−, LFB+
patient29	female	42	WHO II, glioma	NeuN+, GFAP+, Olig−2+, ATRX+, IDH1−, p53−, Ki67(2%), CD34+
patient30	male	39	WHO IV, diffuse midline glioma, DMG	GFAP+, Olig−2+, CK(AE1/AE3)−, Vimentin+, LCA−, Ki67+(20%), ATRX+, IDH1−, p53+(mut), NeuN−, GFAP +, H3K27M+, S100+, Calretinin−, MAP2abc+, CD34+
patient31	female	62	WHO IV, Recurrent GBM	GFAP+, Olig−2+, SSTR2+, EMA−, PR+, Ki67+(20%), IDH1−, p53+(20%), ATRX+, SOX10−
patient32	male	58	GBM, WHO Ⅳ	GFAP+, Olig−2+, IDH1 +(NS), ATRX+, p53+, Ki67+(30%), CR−, CD34+
patient33	female	59	GBM, WHO Ⅳ	GFAP+, ATRX−, Ki67+(90%), IDH1(−), CD34(−), NeuN(−), Olig−2(+), EMA(−), LCA(−), CK(AE1/AE3)(−), Syn(+)
patient34	female	59	GBM, WHO Ⅳ	GFAP+, Olig−2(+), Ki67+(40%), p53+(mut), IDH1(−), ATRX+
